# Supplementary material for: Analysis and pollution evaluation of heavy metal content in soil of the Yellow River Wetland Reserve in Henan
Source: PeerJ. 2023 Dec 14;11:e16454. doi: 10.7717/peerj.16454 (PMC10725677; doi:10.7717/peerj.16454)
Supplement: Supplemental Information 1 [file peerj-11-16454-s001.zip]

Archive with 40 entries (37 files):
- peerj-89657-peerj-89657-original_material_and_basic_data/
- peerj-89657-peerj-89657-original_material_and_basic_data/1 (1).png
- peerj-89657-peerj-89657-original_material_and_basic_data/1 (2).png
- peerj-89657-peerj-89657-original_material_and_basic_data/1 (3).png
- peerj-89657-peerj-89657-original_material_and_basic_data/1 (4).png
- peerj-89657-peerj-89657-original_material_and_basic_data/2 (1).csv
- peerj-89657-peerj-89657-original_material_and_basic_data/2 (1).xls
- peerj-89657-peerj-89657-original_material_and_basic_data/2 (1).xlsx
- peerj-89657-peerj-89657-original_material_and_basic_data/2 (2).csv
- peerj-89657-peerj-89657-original_material_and_basic_data/2 (2).xls
- peerj-89657-peerj-89657-original_material_and_basic_data/2 (2).xlsx
- peerj-89657-peerj-89657-original_material_and_basic_data/2 (3).csv
- peerj-89657-peerj-89657-original_material_and_basic_data/2 (3).xls
- peerj-89657-peerj-89657-original_material_and_basic_data/2 (3).xlsx
- peerj-89657-peerj-89657-original_material_and_basic_data/2 (4).xlsx
- peerj-89657-peerj-89657-original_material_and_basic_data/Original Foundation Drawing/
- peerj-89657-peerj-89657-original_material_and_basic_data/Original Foundation Drawing/3 (1).jpg
- peerj-89657-peerj-89657-original_material_and_basic_data/Original Foundation Drawing/3 (1).opj
- peerj-89657-peerj-89657-original_material_and_basic_data/Original Foundation Drawing/3 (1).png
- peerj-89657-peerj-89657-original_material_and_basic_data/Original Foundation Drawing/3 (2).jpg
- peerj-89657-peerj-89657-original_material_and_basic_data/Original Foundation Drawing/3 (2).opj
- peerj-89657-peerj-89657-original_material_and_basic_data/Original Foundation Drawing/3 (2).png
- peerj-89657-peerj-89657-original_material_and_basic_data/Original Foundation Drawing/3 (3).jpg
- peerj-89657-peerj-89657-original_material_and_basic_data/Original Foundation Drawing/3 (3).png
- peerj-89657-peerj-89657-original_material_and_basic_data/Original Foundation Drawing/3 (4).jpg
- peerj-89657-peerj-89657-original_material_and_basic_data/Original Foundation Drawing/3 (4).png
- peerj-89657-peerj-89657-original_material_and_basic_data/Original Foundation Drawing/3 (5).jpg
- peerj-89657-peerj-89657-original_material_and_basic_data/Sample sampling site photos/
- peerj-89657-peerj-89657-original_material_and_basic_data/Sample sampling site photos/1 (1).png
- peerj-89657-peerj-89657-original_material_and_basic_data/Sample sampling site photos/1 (10).png
- peerj-89657-peerj-89657-original_material_and_basic_data/Sample sampling site photos/1 (11).png
- peerj-89657-peerj-89657-original_material_and_basic_data/Sample sampling site photos/1 (12).png
- peerj-89657-peerj-89657-original_material_and_basic_data/Sample sampling site photos/1 (13).png
- peerj-89657-peerj-89657-original_material_and_basic_data/Sample sampling site photos/1 (14).png
- peerj-89657-peerj-89657-original_material_and_basic_data/Sample sampling site photos/1 (4).png
- peerj-89657-peerj-89657-original_material_and_basic_data/Sample sampling site photos/1 (5).png
- peerj-89657-peerj-89657-original_material_and_basic_data/Sample sampling site photos/1 (6).png
- peerj-89657-peerj-89657-original_material_and_basic_data/Sample sampling site photos/1 (7).png
- peerj-89657-peerj-89657-original_material_and_basic_data/Sample sampling site photos/1 (8).png
- peerj-89657-peerj-89657-original_material_and_basic_data/Sample sampling site photos/1 (9).png
