# Supplementary material for: Analysis and pollution evaluation of heavy metal content in soil of the Yellow River Wetland Reserve in Henan
Source: PeerJ. 2023 Dec 14;11:e16454. doi: 10.7717/peerj.16454 (PMC10725677; doi:10.7717/peerj.16454)
Supplement: Supplemental Information 1 [file peerj-11-16454-s001.zip › peerj-89657-peerj-89657-original_material_and_basic_data/2 (1).csv]

0.439	8.94669
0.704	6.83827
0.786	7.07154
1.132	11.42674
1.498	12.06696
1.513	7.50375
1.678	6.18599
1.793	3.49392
1.862	4.72181
1.906	8.81648
2.021	10.57048
2.03	5.15906
2.138	14.07948
2.87	8.25205
3.096	2.89719
3.46	14.21383
4.162	5.95889
4.313	2.97398
4.834	5.04607
5.093	15.42765
5.283	1.47348
5.308	5.71456
5.485	4.30895
5.499	8.63789
5.694	7.08586
5.925	2.57921
5.942	6.00137
6.057	1.52501
6.111	9.1004
6.151	4.3322
6.413	4.91486
6.547	4.73815
6.641	10.20714
6.703	11.4936
6.88	5.64192
7.042	2.56916
7.126	8.12599
7.887	4.72609
8.32	7.50099
8.596	5.30472
8.874	2.20167
9.242	13.48903
9.499	1.66954
9.915	3.68407
10.172	7.86458
10.48	5.40476
11.296	12.24203
11.669	10.16189
11.939	7.11741
12.169	1.73326
12.24	9.16223
12.264	5.41796
12.271	2.69761
12.474	6.41058
12.48	1.02844
13.031	5.52805
13.11	5.7906
13.669	4.00129
13.802	7.39315
14.719	3.64084
14.87	0.65593
15.734	2.66644
16.214	2.39886
16.47	6.57937
17.385	3.73384
17.424	6.98029
18.258	4.779
18.317	4.31046
18.376	3.84193
18.837	8.16684
18.984	6.9955
20.685	4.11365
25.707	3.22018
26.877	8.12373
