# Supplementary material for: Analysis and pollution evaluation of heavy metal content in soil of the Yellow River Wetland Reserve in Henan
Source: PeerJ. 2023 Dec 14;11:e16454. doi: 10.7717/peerj.16454 (PMC10725677; doi:10.7717/peerj.16454)
Supplement: Supplemental Information 1 [file peerj-11-16454-s001.zip › peerj-89657-peerj-89657-original_material_and_basic_data/2 (1).xls]

## Sheet: Sheet1
Pollution Evaluation	As	Cd	Cr	Cu	Hg	Pb
single factor pollution index	0.52	0.441	0.326	0.363	0.032	0.73
Individual Pollution Level	no pollute	no pollute	no pollute	no pollute	no pollute	no pollute
pollution level	Ⅰ grade no pollute (clean)
