# Supplementary material for: Analysis and pollution evaluation of heavy metal content in soil of the Yellow River Wetland Reserve in Henan
Source: PeerJ. 2023 Dec 14;11:e16454. doi: 10.7717/peerj.16454 (PMC10725677; doi:10.7717/peerj.16454)
Supplement: Supplemental Information 1 [file peerj-11-16454-s001.zip › peerj-89657-peerj-89657-original_material_and_basic_data/2 (1).xlsx]

## Sheet: Sheet1
range value	average value	Sample point distribution frequency
	(standard deviation)	Pn≤0.7	0.7＜Pn≤1.0	1.0＜Pn≤2.0	2.0＜Pn≤3.0	Pn＞3.0
		clean	Still Clean	light pollution	Moderately	heavy pollution
			(Warning Line)		polluted
		Ⅰ	II	I	III	IV
0.17-2.38	0.42（0.15）	674（95.46）	26（3.68）	5（0.71）	1（0.14）	0
