# Supplementary material for: Analysis and pollution evaluation of heavy metal content in soil of the Yellow River Wetland Reserve in Henan
Source: PeerJ. 2023 Dec 14;11:e16454. doi: 10.7717/peerj.16454 (PMC10725677; doi:10.7717/peerj.16454)
Supplement: Supplemental Information 1 [file peerj-11-16454-s001.zip › peerj-89657-peerj-89657-original_material_and_basic_data/2 (2).csv]

0.103	6.5081	8.94669	0.439
0.1144	6.8744	6.83827	0.704
0.1196	7.0435	7.07154	0.786
0.1551	5.7833	11.42674	1.132
0.3182	5.4259	12.06696	1.498
0.3827	9.8984	7.50375	1.513
0.3834	5.9195	6.18599	1.678
0.3875	7.652	3.49392	1.793
0.4117	5.2297	4.72181	1.862
0.4139	7.7016	8.81648	1.906
0.5122	5.2589	10.57048	2.021
0.5172	12.6181	5.15906	2.03
0.5254	5.6816	14.07948	2.138
0.5443	8.6888	8.25205	2.87
0.6036	12.1965	2.89719	3.096
0.6077	9.1261	14.21383	3.46
0.6653	6.9789	5.95889	4.162
0.6687	7.8873	2.97398	4.313
0.7023	7.3666	5.04607	4.834
0.7096	6.0005	15.42765	5.093
0.7297	6.6486	1.47348	5.283
0.7727	8.0293	5.71456	5.308
0.9303	9.0943	4.30895	5.485
0.9369	6.9043	8.63789	5.499
0.9807	8.3132	7.08586	5.694
1.0534	11.4477	2.57921	5.925
1.0816	5.9551	6.00137	5.942
1.1428	8.7233	1.52501	6.057
1.1578	9.2024	9.1004	6.111
1.1605	8.4911	4.3322	6.151
1.2252	6.5693	4.91486	6.413
1.4755	12.2128	4.73815	6.547
1.4837	5.2762	10.20714	6.641
1.4963	8.882	11.4936	6.703
1.5803	7.5801	5.64192	6.88
1.7719	5.737	2.56916	7.042
1.7801	9.2019	8.12599	7.126
1.7963	7.3218	4.72609	7.887
1.8379	6.2589	7.50099	8.32
1.8735	9.8015	5.30472	8.596
1.8792	12.386	2.20167	8.874
1.8926	6.4144	13.48903	9.242
2.072	8.9796	1.66954	9.499
2.0861	8.6347	3.68407	9.915
2.1387	5.5226	7.86458	10.172
2.1613	7.051	5.40476	10.48
2.3591	5.4052	12.24203	11.296
2.4066	6.1311	10.16189	11.669
2.4092	11.8142	7.11741	11.939
2.4288	10.0468	1.73326	12.169
2.4372	12.7159	9.16223	12.24
2.4765	4.3783	5.41796	12.264
2.5039	9.2588	2.69761	12.271
2.5212	5.8154	6.41058	12.474
2.6336	8.6264	1.02844	12.48
2.7035	6.8736	5.52805	13.031
2.7216	4.2541	5.7906	13.11
2.756	9.3601	4.00129	13.669
2.8632	6.4035	7.39315	13.802
3.0856	4.7509	3.64084	14.719
3.2024	7.7028	0.65593	14.87
3.2544	7.7738	2.66644	15.734
3.2622	13.626	2.39886	16.214
3.2637	4.8725	6.57937	16.47
3.2683	9.0204	3.73384	17.385
3.277	9.3022	6.98029	17.424
3.2784	6.1473	4.779	18.258
3.3288	5.3661	4.31046	18.317
3.398	8.388	3.84193	18.376
3.4216	9.1488	8.16684	18.837
3.4778	5.3536	6.9955	18.984
3.5381	8.8895	4.11365	20.685
3.5555	4.6502	3.22018	25.707
3.6829	7.1445	8.12373	26.877
3.6945	6.7151
3.6953	6.7433
3.765	12.1806
3.8008	8.5331
3.8417	6.6462
3.8469	6.8153
3.906	7.1117
3.9849	9.6477
4.0967	5.2405
4.1704	7.6074
4.1739	7.7201
4.1911	9.8753
4.1933	7.5443
4.2101	7.2839
4.2806	7.1509
4.3345	12.081
4.3563	7.9826
4.3819	8.004
4.512	4.9843
4.5291	7.9352
4.586	4.9639
4.6217	7.7108
4.6325	6.4574
4.6616	6.5915
4.6835	7.296
4.6848	4.9368
4.6861	7.3805
4.6915	6.7538
4.6985	6.9792
4.7029	7.1201
4.8095	7.3466
4.9861	5.8203
5.0127	5.0741
5.0162	5.1868
5.0266	6.3207
5.0406	12.3701
5.0523	5.5463
5.0752	5.4832
5.0951	7.7228
5.2212	7.7735
5.3481	7.8523
5.3641	6.7679
5.3677	6.8806
5.4197	6.9516
5.4265	7.9728
5.4327	8.1701
5.482	8.1565
5.4972	7.044
5.5254	7.1499
5.5536	7.2558
5.631	8.144
5.6579	5.8062
5.6843	5.8558
5.6858	7.5037
5.8038	8.0965
5.8506	7.9984
5.8647	7.6535
5.8908	10.0904
5.9539	12.1192
6.0483	11.9512
6.0504	9.6203
6.0545	6.5499
6.0625	6.0077
6.067	10.9514
6.0687	11.0078
6.0871	11.5995
6.1421	9.3677
6.1487	7.1776
6.1496	7.2058
6.1506	6.4382
6.1732	7.9666
6.2106	5.967
6.2613	8.3971
6.2811	5.834
6.3746	5.6378
6.3856	8.3914
6.4235	8.8073
6.4291	6.589
6.5355	8.4071
6.5692	7.0905
6.6565	6.6971
6.6644	6.9507
6.6804	6.6621
6.6919	6.2327
6.7166	6.2259
6.8691	6.3261
6.8916	8.6503
6.907	5.9462
6.9613	8.489
7.0657	6.2437
7.2138	6.203
7.3787	5.9019
7.4084	7.6557
7.4922	7.1496
7.51	6.1216
7.5559	5.9953
7.8054	6.012
7.8989	10.6187
8.7059	8.5497
8.7148	8.0357
8.7237	7.5217
8.7562	8.5643
8.783	6.2266
8.8649	6.4598
8.9617	7.9679
8.9662	7.313
9.0358	7.1518
9.1188	6.6175
9.127	10.0823
9.4001	6.057
9.4363	5.6208
9.4371	6.4448
9.503	7.7624
9.6299	7.8412
9.8188	6.7094
9.8645	7.3789
9.9023	7.7947
10.2666	6.7
10.3176	7.5386
10.3571	8.8066
10.3759	7.011
10.4668	11.5331
10.5245	9.3858
10.5794	7.9498
10.6562	7.2182
10.8592	5.7415
10.9395	5.1226
11.1878	6.7027
11.2655	5.9993
11.308	4.9645
11.3438	6.9156
11.4383	5.9518
11.7178	6.1308
11.8419	6.9209
11.8572	10.6112
12.1205	7.0717
12.2123	6.0234
12.313	5.2568
12.4342	7.5539
12.6605	4.4225
12.7547	5.0502
12.8178	7.0791
12.9009	5.749
12.9661	6.2426
