# Supplementary material for: Analysis and pollution evaluation of heavy metal content in soil of the Yellow River Wetland Reserve in Henan
Source: PeerJ. 2023 Dec 14;11:e16454. doi: 10.7717/peerj.16454 (PMC10725677; doi:10.7717/peerj.16454)
Supplement: Supplemental Information 1 [file peerj-11-16454-s001.zip › peerj-89657-peerj-89657-original_material_and_basic_data/2 (2).xls]

## Sheet: Sheet1
project	range value	average	median value	standard deviation	coefficient of variation	kurtosis	Skewness
pH	5.16-9.03	-	8.3	0.59	7.3	9,49	-2.99
As	2.86-21.8	9.46	9,40	2.62	27.67	2,54	0.96
Cd	0.07-0.95	0.3	0.29	0,09	31.39	10.79	2.38
Cr	34.2-102	63.8	64.4	9,39	14.71	0.39	-0.01
Cu	9.99-49.3	25.8	25.8	5.51	21.37	0,94	0.36
Hg	0.002-0.52	0.068	0.062	0.04	63.35	23.26	3.4
Pb	10.8-554	26.6	24.9	22.71	85.37	429.94	19.46
