# Supplementary material for: Analysis and pollution evaluation of heavy metal content in soil of the Yellow River Wetland Reserve in Henan
Source: PeerJ. 2023 Dec 14;11:e16454. doi: 10.7717/peerj.16454 (PMC10725677; doi:10.7717/peerj.16454)
Supplement: Supplemental Information 1 [file peerj-11-16454-s001.zip › peerj-89657-peerj-89657-original_material_and_basic_data/2 (2).xlsx]

## Sheet: Sheet1
Grade	clean	Still Clean(Warning Line)	light pollution	Moderately polluted	heavy pollution
area	674.98	16.41	0.7	0	0
Proportion	0.09**	0.75	0.03	0	0
