# Supplementary material for: Analysis and pollution evaluation of heavy metal content in soil of the Yellow River Wetland Reserve in Henan
Source: PeerJ. 2023 Dec 14;11:e16454. doi: 10.7717/peerj.16454 (PMC10725677; doi:10.7717/peerj.16454)
Supplement: Supplemental Information 1 [file peerj-11-16454-s001.zip › peerj-89657-peerj-89657-original_material_and_basic_data/2 (3).csv]

0.06073	3.25073	0.002521	1.752521
0.06082	3.25082	0.001557	1.751557
0.06713	3.25713	0.002273	1.752273
0.08627	3.27627	0.002253	1.752253
0.10228	3.29228	0.001633	1.751633
0.11293	3.30293	0.0015	1.7515
0.12143	3.31143	0.001491	1.751491
0.12356	3.31356	0.001489	1.751489
0.12777	3.31777	0.001967	1.751967
0.13307	3.32307	0.002082	1.752082
0.14051	3.33051	0.002074	1.752074
0.14368	3.33368	0.002312	1.752312
0.15005	3.34005	0.002425	1.752425
0.15323	3.34323	0.002542	1.752542
0.15428	3.34428	0.002662	1.752662
0.15746	3.34746	0.002779	1.752779
0.16381	3.35381	0.003013	1.753013
0.16593	3.35593	0.003132	1.753132
0.16911	3.35911	0.003249	1.753249
0.17652	3.36652	0.003482	1.753482
0.18607	3.37607	0.003713	1.753713
0.18712	3.37712	0.003833	1.753833
0.19761	3.38761	0.005268	1.755268
0.21238	3.40238	0.006459	1.756459
0.21245	3.40245	0.005735	1.755735
0.21255	3.40255	0.00477	1.75477
0.21549	3.40549	0.007299	1.757299
0.22713	3.41713	0.007769	1.757769
0.24216	3.43216	0.006306	1.756306
0.24856	3.43856	0.006178	1.756178
0.25488	3.44488	0.006775	1.756775
0.25698	3.44698	0.007014	1.757014
0.26334	3.45334	0.007248	1.757248
0.27396	3.46396	0.007357	1.757357
0.2814	3.4714	0.007349	1.757349
0.28776	3.47776	0.007583	1.757583
0.29193	3.48193	0.008423	1.758423
0.29293	3.48293	0.009025	1.759025
0.29596	3.48596	0.01059	1.76059
0.30446	3.49446	0.010701	1.760701
0.31837	3.50837	0.009842	1.759842
0.33001	3.52001	0.010312	1.760312
0.33636	3.52636	0.010667	1.760667
0.34593	3.53593	0.010656	1.760656
0.34806	3.53806	0.010654	1.760654
0.35113	3.54113	0.011857	1.761857
0.35632	3.54632	0.013057	1.763057
0.36464	3.55464	0.014978	1.764978
0.36465	3.55465	0.014857	1.764857
0.36481	3.55481	0.013289	1.763289
0.38077	3.57077	0.013151	1.763151
0.38286	3.57286	0.013511	1.763511
0.38913	3.57913	0.01459	1.76459
0.39746	3.58746	0.01639	1.76639
0.40061	3.59061	0.016748	1.766748
0.40271	3.59271	0.016987	1.766987
0.40589	3.59589	0.017104	1.767104
0.41754	3.60754	0.017574	1.767574
0.42068	3.61068	0.018053	1.768053
0.42276	3.61276	0.018533	1.768533
0.42488	3.61488	0.018652	1.768652
0.42805	3.61805	0.018769	1.768769
0.43018	3.62018	0.018766	1.768766
0.43335	3.62335	0.019004	1.769004
0.44504	3.63504	0.018992	1.768992
0.45779	3.64779	0.019099	1.769099
0.46417	3.65417	0.019092	1.769092
0.47373	3.66373	0.019202	1.769202
0.49068	3.68068	0.019787	1.769787
0.49277	3.68277	0.020146	1.770146
0.50428	3.69428	0.022064	1.772064
0.51577	3.70577	0.024101	1.774101
0.5168	3.7068	0.024462	1.774462
0.52636	3.71636	0.024572	1.774572
0.52939	3.71939	0.026137	1.776137
0.54833	3.73833	0.028167	1.778167
0.55255	3.74255	0.028524	1.778524
0.55361	3.74361	0.028523	1.778523
0.5727	3.7627	0.028985	1.778985
0.57482	3.76482	0.029103	1.779103
0.57693	3.76693	0.029221	1.779221
0.58011	3.77011	0.029338	1.779338
0.59071	3.78071	0.029689	1.779689
0.59176	3.78176	0.029808	1.779808
0.59601	3.78601	0.029804	1.779804
0.59706	3.78706	0.029923	1.779923
0.6034	3.7934	0.030399	1.780399
0.60341	3.79341	0.030278	1.780278
0.60765	3.79765	0.030394	1.780394
0.61083	3.80083	0.030511	1.780511
0.61718	3.80718	0.030746	1.780746
0.62675	3.81675	0.030735	1.780735
0.63841	3.82841	0.031085	1.781085
0.64265	3.83265	0.031201	1.781201
0.649	3.839	0.031556	1.781556
0.65528	3.84528	0.032514	1.782514
0.66163	3.85163	0.032869	1.782869
0.66377	3.85377	0.032746	1.782746
0.67009	3.86009	0.033342	1.783342
0.67221	3.86221	0.03334	1.78334
0.6786	3.8686	0.033212	1.783212
0.67967	3.86967	0.033211	1.783211
0.68814	3.87814	0.033564	1.783564
0.69346	3.88346	0.033558	1.783558
0.69665	3.88665	0.033555	1.783555
0.69875	3.88875	0.033794	1.783794
0.70088	3.89088	0.033791	1.783791
0.703	3.893	0.033789	1.783789
0.70938	3.89938	0.033782	1.783782
0.71364	3.90364	0.033778	1.783778
0.71999	3.90999	0.034012	1.784012
0.72527	3.91527	0.034368	1.784368
0.72953	3.91953	0.034363	1.784363
0.73386	3.92386	0.033515	1.783515
0.73588	3.92588	0.034598	1.784598
0.73919	3.92919	0.033388	1.783388
0.74219	3.93219	0.035315	1.785315
0.74751	3.93751	0.035309	1.785309
0.7476	3.9376	0.034344	1.784344
0.75067	3.94067	0.035547	1.785547
0.75278	3.94278	0.035786	1.785786
0.75383	3.94383	0.035905	1.785905
