# Supplementary material for: Analysis and pollution evaluation of heavy metal content in soil of the Yellow River Wetland Reserve in Henan
Source: PeerJ. 2023 Dec 14;11:e16454. doi: 10.7717/peerj.16454 (PMC10725677; doi:10.7717/peerj.16454)
Supplement: Supplemental Information 1 [file peerj-11-16454-s001.zip › peerj-89657-peerj-89657-original_material_and_basic_data/2 (3).xls]

## Sheet: Sheet1
name	no
jiyuan	1200
xinan	900
yima	300
shanzhou	1274
yanchi	800
mengzhou	1274
menjin	1300
lingbao	1560
hubin	1274
