# Supplementary material for: Analysis and pollution evaluation of heavy metal content in soil of the Yellow River Wetland Reserve in Henan
Source: PeerJ. 2023 Dec 14;11:e16454. doi: 10.7717/peerj.16454 (PMC10725677; doi:10.7717/peerj.16454)
Supplement: Supplemental Information 1 [file peerj-11-16454-s001.zip › peerj-89657-peerj-89657-original_material_and_basic_data/2 (3).xlsx]

## Sheet: Sheet1
Comprehensive pollution index(Pn)	Pn≤0.7	0.7＜Pn≤1.0	1.0＜Pn≤2.0	2.0＜Pn≤3.0	Pn＞3.0	Pn≤0.7
pollution level	clean	Still Clean	light pollution	Moderately	heavy pollution	clean
		(Warning Line)		polluted
classification	Ⅰ	II	I	III	IV	V
range value	0.17-2.38
average value	0.42（0.15）
(standard deviation)
Nemeiro composite pollution index	0.42
pollution level	Ⅰ grade no pollute (clean)
