# Supplementary material for: Analysis and pollution evaluation of heavy metal content in soil of the Yellow River Wetland Reserve in Henan
Source: PeerJ. 2023 Dec 14;11:e16454. doi: 10.7717/peerj.16454 (PMC10725677; doi:10.7717/peerj.16454)
Supplement: Supplemental Information 1 [file peerj-11-16454-s001.zip › peerj-89657-peerj-89657-original_material_and_basic_data/2 (4).xlsx]

## Sheet: 2（4
x	Curve1
0.103	6.5081
0.1144	6.8744
0.1196	7.0435
0.1551	5.7833
0.3182	5.4259
0.3827	9.8984
0.3834	5.9195
0.3875	7.652
0.4117	5.2297
0.4139	7.7016
0.5122	5.2589
0.5172	12.6181
0.5254	5.6816
0.5443	8.6888
0.6036	12.1965
0.6077	9.1261
0.6653	6.9789
0.6687	7.8873
0.7023	7.3666
0.7096	6.0005
0.7297	6.6486
0.7727	8.0293
0.9303	9.0943
0.9369	6.9043
0.9807	8.3132
1.0534	11.4477
1.0816	5.9551
1.1428	8.7233
1.1578	9.2024
1.1605	8.4911
1.2252	6.5693
1.4755	12.2128
1.4837	5.2762
1.4963	8.882
1.5803	7.5801
1.7719	5.737
1.7801	9.2019
1.7963	7.3218
1.8379	6.2589
1.8735	9.8015
1.8792	12.386
1.8926	6.4144
2.072	8.9796
2.0861	8.6347
2.1387	5.5226
2.1613	7.051
2.3591	5.4052
2.4066	6.1311
2.4092	11.8142
2.4288	10.0468
2.4372	12.7159
2.4765	4.3783
2.5039	9.2588
2.5212	5.8154
2.6336	8.6264
2.7035	6.8736
2.7216	4.2541
2.756	9.3601
2.8632	6.4035
3.0856	4.7509
3.2024	7.7028
3.2544	7.7738
3.2622	13.626
3.2637	4.8725
3.2683	9.0204
3.277	9.3022
3.2784	6.1473
3.3288	5.3661
3.398	8.388
3.4216	9.1488
3.4778	5.3536
3.5381	8.8895
3.5555	4.6502
3.6829	7.1445
3.6945	6.7151
3.6953	6.7433
3.765	12.1806
3.8008	8.5331
3.8417	6.6462
3.8469	6.8153
3.906	7.1117
3.9849	9.6477
4.0967	5.2405
4.1704	7.6074
4.1739	7.7201
4.1911	9.8753
4.1933	7.5443
4.2101	7.2839
4.2806	7.1509
4.3345	12.081
4.3563	7.9826
4.3819	8.004
4.512	4.9843
4.5291	7.9352
4.586	4.9639
4.6217	7.7108
4.6325	6.4574
4.6616	6.5915
4.6835	7.296
4.6848	4.9368
4.6861	7.3805
4.6915	6.7538
4.6985	6.9792
4.7029	7.1201
4.8095	7.3466
4.9861	5.8203
5.0127	5.0741
5.0162	5.1868
5.0266	6.3207
5.0406	12.3701
5.0523	5.5463
5.0752	5.4832
5.0951	7.7228
5.2212	7.7735
5.3481	7.8523
5.3641	6.7679
5.3677	6.8806
5.4197	6.9516
5.4265	7.9728
5.4327	8.1701
5.482	8.1565
5.4972	7.044
5.5254	7.1499
5.5536	7.2558
5.631	8.144
5.6579	5.8062
5.6843	5.8558
5.6858	7.5037
5.8038	8.0965
5.8506	7.9984
5.8647	7.6535
5.8908	10.0904
5.9539	12.1192
6.0483	11.9512
6.0504	9.6203
6.0545	6.5499
6.0625	6.0077
6.067	10.9514
6.0687	11.0078
6.0871	11.5995
6.1421	9.3677
6.1487	7.1776
6.1496	7.2058
6.1506	6.4382
6.1732	7.9666
6.2106	5.967
6.2613	8.3971
6.2811	5.834
6.3746	5.6378
6.3856	8.3914
6.4235	8.8073
6.4291	6.589
6.5355	8.4071
6.5692	7.0905
6.6565	6.6971
6.6644	6.9507
6.6804	6.6621
6.6919	6.2327
6.7166	6.2259
6.8691	6.3261
6.8916	8.6503
6.907	5.9462
6.9613	8.489
7.0657	6.2437
7.2138	6.203
7.3787	5.9019
7.4084	7.6557
7.4922	7.1496
7.51	6.1216
7.5559	5.9953
7.8054	6.012
7.8989	10.6187
8.7059	8.5497
8.7148	8.0357
8.7237	7.5217
8.7562	8.5643
8.783	6.2266
8.8649	6.4598
8.9617	7.9679
8.9662	7.313
9.0358	7.1518
9.1188	6.6175
9.127	10.0823
9.4001	6.057
9.4363	5.6208
9.4371	6.4448
9.503	7.7624
9.6299	7.8412
9.8188	6.7094
9.8645	7.3789
9.9023	7.7947
10.2666	6.7
10.3176	7.5386
10.3571	8.8066
10.3759	7.011
10.4668	11.5331
10.5245	9.3858
10.5794	7.9498
10.6562	7.2182
10.8592	5.7415
10.9395	5.1226
11.1878	6.7027
11.2655	5.9993
11.308	4.9645
11.3438	6.9156
11.4383	5.9518
11.7178	6.1308
11.8419	6.9209
11.8572	10.6112
12.1205	7.0717
12.2123	6.0234
12.313	5.2568
12.4342	7.5539
12.6605	4.4225
12.7547	5.0502
12.8178	7.0791
12.9009	5.749
12.9661	6.2426
